# Supplementary material for: Protective, Antioxidant and Antiproliferative Activity of Grapefruit IntegroPectin on SH-SY5Y Cells
Source: Int J Mol Sci. 2021 Aug 29;22(17):9368. doi: 10.3390/ijms22179368 (PMC8430642; doi:10.3390/ijms22179368)
Supplement: Supplementary file 1 [file ijms-22-09368-s001.zip]

Archive with 1 entries (1 files):
- ijms-1336965-supplementary.pdf
